# Supplementary material for: Gangliosidome of a Human Hippocampus in Temporal Lobe Epilepsy Resolved by High-Resolution Tandem Mass Spectrometry
Source: Molecules. 2022 Jun 23;27(13):4056. doi: 10.3390/molecules27134056 (PMC9268582; doi:10.3390/molecules27134056)
Supplement: Supplementary file 1 [file molecules-27-04056-s001.zip]

Archive with 1 entries (1 files):
- molecules-1734363-supplementary.pdf
